# Supplementary material for: The Influence of Blonanserin Supersaturation in Liquid and Silica Stabilised Self-Nanoemulsifying Drug Delivery Systems on In Vitro Solubilisation
Source: Pharmaceutics. 2023 Jan 14;15(1):284. doi: 10.3390/pharmaceutics15010284 (PMC9864080; doi:10.3390/pharmaceutics15010284)
Supplement: Supplementary file 1 [file pharmaceutics-15-00284-s001.zip]

Archive with 1 entries (1 files):
- pharmaceutics-2082262-supplementary.pdf
